# Supplementary material for: Combinations of Bacteriophage Are Efficacious against Multidrug-Resistant Pseudomonas aeruginosa and Enhance Sensitivity to Carbapenem Antibiotics
Source: Viruses. 2024 Jun 21;16(7):1000. doi: 10.3390/v16071000 (PMC11281517; doi:10.3390/v16071000)
Supplement: Supplementary file 1 [file viruses-16-01000-s001.zip]

Archive with 1 entries (1 files):
- viruses-3004776-supplementary.pdf
